# Supplementary material for: Trifluoroethanol Promoted Castagnoli–Cushman Cycloadditions of Imines with Homophthalic Anhydride
Source: Molecules. 2022 Jan 27;27(3):844. doi: 10.3390/molecules27030844 (PMC8839191; doi:10.3390/molecules27030844)
Supplement: Supplementary file 1 [file molecules-27-00844-s001.zip]

Archive with 1 entries (1 files):
- molecules-1565736-supplementary.pdf
